# Supplementary material for: Importance of the renal ion channel TRPM6 in the circadian secretion of renin to raise blood pressure
Source: Nat Commun. 2021 Jun 17;12:3683. doi: 10.1038/s41467-021-24063-2 (PMC8211686; doi:10.1038/s41467-021-24063-2)
Supplement: Supplementary file 4 — Source Data [file 41467_2021_24063_MOESM4_ESM.xlsx]

## Sheet: Figure 1a
	Figure 1a		anti-TRPM6
			anti-β-tubulin

## Sheet: Figure 1c
Figure 1c
	Mg serum			Mg urine
	+/+	fl/fl		+/+	fl/fl
	1.44409	1.01831		46.7792	154.457
	1.3419	0.865029		86.0099	75.0398
	1.01831	1.03534		55.8905	54.8232
	1.03688	0.899092		66.4291	65.7255
	1.17331	0.627586		39.6087	94.0682
	1.34873	1.09535		60.9635	62.3091
	1.36822	1.07586		56.6357	74.6481
		1.07586			121.157
					88.194

## Sheet: Figure 1d
Figure 1d
	Mg			Ca			Na			K
	+/+	fl/fl		+/+	fl/fl		+/+	fl/fl		+/+	fl/fl
	1.50617	0.82963		2.57195	2.68049		123.918	136.591		3.57074	3.44692
	1.54733	1.30041		2.67622	2.75793		132.878	137.722		4.05942	8.16007
	1.60494	2.23868		2.6622	3.23476		136.678	128.913		4.39273	8.93462
	1.83539	1.44033		2.54634	2.67378		132.878	132.917		3.56642	4.37892
	1.76955	0.946502		2.51463	2.68537		143.087	115.373		4.71954	3.81747
	1.6214	0.847737		2.7372	2.68354		129.696	136.457		3.57725	3.21436
	1.14403	0.934979		2.68659	2.71951		143.83	137.007		5.71323	4.629
	0.683128	0.962963		2.74573	2.65976		132.904	135.857		4.22738	4.36546
	1.61317	1.08642		2.63659	2.81768		143.877	132.333		4.38265	4.39465
	1.34979	1.04527		2.76524	2.7439		137.779	136.06		4.20869	4.47831
		0.814815			2.70183			136.158			3.59695
		1.0321			2.66098			133.321			3.40578

## Sheet: Figure 2a
Figure 2a
	Systolic	+/+
	ZT	0	1	2	3	4	5	6	7	8	9	10	11	12	13	14	15	16	17	18	19	20	21	22	23
		119.688	113.189	112.368	107.753	95.904	114.703	101.078	100.233	110.877	108.068	118.179	118.295	123.592	132.881	127.743	126.072	128.75	132.521	130.915	123.143	110.836	123.509	127.363	123.562
		117.742	115.031	115.941	113.988	112.242	111.111	110.853	112.187	107.886	118.904	109.895	109.711	110.833	128.658	127.456	126.536	130.35	122.496	123.991	123.825	115.879	123.511	119.395	119.15
		120.624	111.369	117.8	115.764	111.24	114.87	110.564	109.996	112.663	111.598	117.907	115.488	119.449	131.316	130.931	130.589	130.337	135.235	132.144	136.048	126.982	122.753	131.114	133.608
		119.149	111.47	115.208	103.041	106.296	111.099	102.451	112.86	106.356	110.34	109.574	112.045	122.717	123.62	125.927	123.629	132.515	127.058	130.462	132.752	121.377	120.234	125.589	120.048
		fl/fl
	ZT	0	1	2	3	4	5	6	7	8	9	10	11	12	13	14	15	16	17	18	19	20	21	22	23
		110.912	120.063	106.333	108.006	112.595	105.454	102.088	101.104	98.839	103.605	102.027	114.555	114.072	112.98	120.429	120.128	120.657	117.744	118.627	128.435	111.876	119.957	114.96	127.918
		107.049	113.312	122.46	116.067	124.57	126.571	118.049	124.507	123.353	120.496	130.211	119.803	120.436	109.632	107.552	106.646	105.76	107.821	104.407	104.455	110.012	114.669	104.677	103.599
		101.566	83.006	90.917	113.342	93.621	106.709	96.253	113.719	98.635	90.365	88.253	84.126	115.261	111.915	122.944	110.705	105.875	108.309	104.222	93.188	95.744	100.974	111.691	104.67
	Diastolic	+/+
	ZT	0	1	2	3	4	5	6	7	8	9	10	11	12	13	14	15	16	17	18	19	20	21	22	23
		108.198	105.971	101.817	96.076	90.278	101.724	93.117	88.733	105.399	103.047	111.586	108.045	114.649	123.644	118.505	120.289	119.261	126.382	120.821	113.373	107.002	116.926	121.319	116.529
		92.675	86.066	92.216	83.386	85.447	80.738	85.312	81.453	81.577	90.42	84.163	81.338	94.66	102.622	100.609	102.747	105.406	97.875	96.911	100.576	90.467	101.185	95.133	93.33
		92.076	93.174	91.712	88.035	88.434	87.424	84.126	85.313	86.136	85.952	90.144	88.483	90.803	99.688	99.244	98.34	100.41	101.27	102.44	103.263	98.475	93.883	98.533	101.926
		79.442	93.142	75.096	68.538	68.877	72.749	66.683	73.24	69.237	70.998	72.788	73.636	81.827	81.521	82.785	82.364	89.553	84.831	86.538	87.687	79.528	79.223	83.736	80.471
		fl/fl
	ZT	0	1	2	3	4	5	6	7	8	9	10	11	12	13	14	15	16	17	18	19	20	21	22	23
		81.604	87.133	78.105	78.665	82.041	77.456	74.554	73.071	72.636	74.999	74.29	83.47	83.478	83.557	90.459	89.259	90.282	85.943	86.274	94.772	81.941	87.489	85.888	94.309
		84.746	91.359	102.126	92.696	97.159	101.828	92.323	96.578	96.504	93.488	105.359	95.572	95.715	89.764	87.73	86.829	85.1	86.887	82.623	85.216	88.232	92.553	84.034	83.145
		81.252	60.959	77.71	90.42	77.952	90.917	80.866	88.295	83.638	76.664	76.686	62.771	89.056	89.643	90.211	91.565	91.697	81.793	88.175	67.333	83.353	76.639	88.575	89.433

## Sheet: Figure 2b
Figure 2b
		+/+
	ZT	0	1	2	3	4	5	6	7	8	9	10	11	12	13	14	15	16	17	18	19	20	21	22	23
		3.8708	1.875	0.5918	1.1878	1.7835	0.546	0.8623	0.3335	1.604	0.821	0.9915	2.0057	0.7167	24.6202	5.8333	6.229	7.9708	5.325	4.7125	3.3418	2.1875	2.3128	1.3458	1.7083
		8.496	5.4835	0.8208	1.054	1.0793	1.0208	2.854	0.479	1.725	1.3833	3	1.8083	3.704	5.3085	6.5375	6.1333	6.6458	8.3833	8.129	3.279	3.5208	6.1585	2.8625	4.1043
		5.0668	7.3835	3.1875	1.146	3.0415	5.0958	0.7793	2.3	1.154	1.4333	2.3543	1.2205	4.6503	2.142	10.9418	10.275	10.0918	4.0333	5.1125	6.6085	9.9915	7.5165	4.0083	3.8125
		fl/fl
	ZT	0	1	2	3	4	5	6	7	8	9	10	11	12	13	14	15	16	17	18	19	20	21	22	23
		7.4337	3.1333	0.8	0.9553	0.478	0.122	0.4277	0.2223	1.6053	0.9667	0.5887	2.3165	0.861	22.6628	10.1833	1.8333	11.1223	1.9113	7.1887	2.5167	4.8723	4.8057	2.2057	3.8667
		4.3333	2.0083	2.6998	3.5835	2.0793	2.025	1.3625	2.1543	1.2668	1.2083	2.425	1.9418	1.975	4.4793	8.8043	9.821	7.7543	5.4875	4.954	5.696	2.275	3.5375	5.1003	3.6753
		8.2918	9.4958	6.7668	0.425	4.8625	5.1543	2.721	1.4833	0.596	1.0918	0.725	1.8168	2.4875	2.646	8.125	12.2958	10.5333	8.471	6.246	8.3083	9.0915	8.258	5.8625	2.0958

## Sheet: Figure 2c
Figure 2c
		+/+
	ZT	0	4	8	12	16	20
		9.32994	49.1902	52.9516	29.1661	87.474	83.1532
		7.63623	20.0391	15.2363	56.4779	31.6139	17.8599
		12.3845	13.7366	65.7474	152.012	58.0602	6.83721
		fl/fl
	ZT	0	4	8	12	16	20
		5.58314	15.1663	71.7594	167.062	93.0848	80.5154
		10.4443	11.9091	18.5301	34.664	61.5005	34.1098
		7.49685	13.517	30.4004	38.8937	15.1314	15.1314

## Sheet: Figure 2d
Figure 2d
		+/+
	ZT	0	4	8	12	16	20
		87.7462	182.609	189.701	275.697	258.731	51.5028
		113.232	146.765	130.419	218.349	404.86	268.06
		119	132.783	91.2445	327.488	296.676	279.006
		105.322	158.258	146.723
		53.4358	113.211	114.23
				90.9504
		fl/fl
	ZT	0	4	8	12	16	20
		123.044	183.313	18.0328	72.3139	89.9629	137.205
		182.693	73.9948	88.4081	156.525	54.6229	79.9198
		130.356	182.336	151.745	35.9444	127.624	25.0609
		139.243	144.328	247.312
		54.9171	122.687

## Sheet: Figure 2e
Figure 2e
		+/+
	ZT	0	4	8	12	16	20
		0.0205946	1.91941	0.999611	2.74447	2.22338	1.31937
		1.17331	2.1918	1.66676	2.55104	2.19575	0.999611
		1.76545	1.88388	1.71019	2.53919	1.77335	0.750909
		1.80888	1.39043	1.72203
		fl/fl
	ZT	0	4	8	12	16	20
		1.67861	1.6944	1.81677	1.64703	0.845653	1.63518
		0.814072	2.00231	1.58781	0.58116	0.620637	0.64827
		1.79704	1.71808	2.08127	1.22857	0.656166	0.656166
		1.38253	1.70229	0.829862

## Sheet: Figure 4b
Figure 4b
	+/+
	Mock	Isoproterenol	PGE2	db-cAMP
	85	35	25	36
	92.5	33.333	31.818	40
	77.273	25	20
	70	28.205	30
	81.818	37.5
	72.659	25
	fl/fl
	Mock	Isoproterenol	PGE2	db-cAMP
	87.5	75	45	38.889
	93.333	88.889	60	40
	81.818	80	42.105
	77.273	75	40
	86.364	80
	80	83.333

## Sheet: Figure 4c
Figure 4c
	+/+
	Before	After
	107.913	344.88
	172.233	391.596
	191.19	421.386
	157.11	385.95
	fl/fl
	Before	After
	159.298	29.5496
	218.052	171.538
	125.025	14.8611
	2.6206	242.53
	41.79	301.29
	31.998	149.51
	66.271	286.6
	151.954	73.615

[truncated: 22 more sheets: Figure 5b, Figure 5c, Figure 6a, Figure 6b, Figure 6c, Supplementary Figure 1a, Supplementary Figure 1b, Supplementary Figure 1d, Supplementary Figure 1f, Supplementary Figure 1g, Supplementary Figure 1h, Supplementary Figure 2b, Supplementary Figure 3, Supplementary Figure 4, Supplementary Figure 5, Supplementary Figure 6, Supplementary Figure 7, Supplementary Figure 8a, Supplementary Figure 8b, Supplementary Figure 9 …]
